# Supplementary material for: Choose Wisely: Great Variation among Genotypes of Promising Paludiculture Crop Phragmites australis
Source: Plants (Basel). 2023 Feb 24;12(5):1045. doi: 10.3390/plants12051045 (PMC10004764; doi:10.3390/plants12051045)
Supplement: Supplementary file 1 [file plants-12-01045-s001.zip]

Archive with 1 entries (1 files):
- plants-2201004-supplementary.pdf
